# Supplementary material for: Enhanced Degradation of Methyl Orange and Trichloroethylene with PNIPAm-PMMA-Fe/Pd-Functionalized Hollow Fiber Membranes
Source: Nanomaterials (Basel). 2023 Jul 10;13(14):2041. doi: 10.3390/nano13142041 (PMC10386459; doi:10.3390/nano13142041)
Supplement: Supplementary file 1 [file nanomaterials-13-02041-s001.zip]

Archive with 1 entries (1 files):
- nanomaterials-2465432-supplementary.pdf
